# Supplementary material for: Promoting the use of self-management in patients with spine pain managed by chiropractors and chiropractic interns: barriers and design of a theory-based knowledge translation intervention
Source: Chiropr Man Therap. 2019 Oct 16;27:44. doi: 10.1186/s12998-019-0267-6 (PMC6794734; doi:10.1186/s12998-019-0267-6)
Supplement: Supplementary file 3 — “PAM survey - raw patient data”. An Excel sheet provides the raw data for patients surveyed in phase 1 using the PAM instrument. (XLSX 53 kb) [file 12998_2019_267_MOESM3_ESM.xlsx]

## Sheet: PAM_DATANEW2
Date_birth	gender	back_neck_pain_time	chiropractic_care	chiropractic_care_Desc	main_HCP	other_treatment	other_treatment_desc	SM_Know	SM_Know_Desc	BAP_Know	medical_condition	medical_condition_Desc	age1	PAM1	PAM2	PAM3	PAM4	PAM5	PAM6	PAM7	PAM8	PAM9	PAM10	PAM11	PAM12	PAM13	Care Manager	PAM_SCORE	PAM_LEVEL	back_neck_pain_timeN	main_HCP_N	genderN
03Dec1977	Man	Over 1 year	Yes (please describe when and how often)	weekly	Chiropractic intern	No		No		No	Yes	epilipsy	39.6	4	4	3	2	3	4	3	3	3	4	3	2	4	Chiropractic intern	63.08	3	1	Chiropractic intern	Man
22Nov1982	Man	Over 1 year	Yes (please describe when and how often)	In 2012, 6-8 times, In 2015 6 times. In 2017 5 times	Chiropractic intern	Yes (please describe when and how often)	Acupuncture	No		No	No		34.7	4	4	3	3	3	4	3	4	4	2	3	2	2	Chiropractic intern	60.63	3	1	Chiropractic intern	Man
17Mar1997	Man	4-6 months	No		Chiropractic intern	Yes (please describe when and how often)	physiotherapy	Yes (please describe what self-management includes.)	taking care of yourself and knowing what you have to do to improve on your health	No	Yes	patellofemoral pain syndrome	20.3	4	4	4	3	3	2	4	3	3	4	4	3	4	Chiropractic intern	70.15	3	0	Chiropractic intern	Man
21Jan1965	Woman	Over 1 year	Yes (please describe when and how often)	For over 25 years on average once/month	Chiropractic intern	Yes (please describe when and how often)	acupuncture and physiotherapy a few times	Yes (please describe what self-management includes.)	stretches and strengthening exercises	No	No		52.5	4	4	3	4	4	4	4	4	3	3	3	3	3	Chiropractic intern	72.53	4	1	Chiropractic intern	Woman
11Dec1949	Woman	Over 1 year	No		Chiropractic intern	No		Yes (please describe what self-management includes.)	exercise, pain identification, adjustment of sites (eg chair, bed) etc.	No	Yes	high blood pressure.	67.6	4	4	3	4	4	4	4	4	4	3	4	4	3	Chiropractic intern	80.85	4	1	Chiropractic intern	Woman
10Dec1961	Man	Over 1 year	Yes (please describe when and how often)	I am at CMCC since last april	Chiropractic intern	Yes (please describe when and how often)	Global Posture reeducation, physiotheraphy	Yes (please describe what self-management includes.)	I can manage something by myself	No	No		55.6	4	4	4	4	3	3	4	2	2	3	3	2	4	Chiropractic intern	63.08	3	1	Chiropractic intern	Man
25Apr1962	Man	Over 1 year	Yes (please describe when and how often)	At the clinic at work for a period of 3 years or more when I first sustained a neck injury, 3 time per week.	Chiropractic intern	Yes (please describe when and how often)	Monthly massage, physiotherapy, accupuncture	Yes (please describe what self-management includes.)	Identifying what you need to do to eleviate the pain and to help the condition improve	No	Yes	BHP	55.3	4	4	4	3	4	4	3	4	4	3	3	3	3	Chiropractic intern	72.53	4	1	Chiropractic intern	Man
29Jan1960	Man	Over 1 year	Yes (please describe when and how often)	every 3 weeks	Chiropractic intern	Yes (please describe when and how often)	Massage	No		No	Yes	forearm tendonitis	57.5	4	4	4	4	3	3	4	4	3	3	3	3	3	Chiropractic intern	70.15	3	1	Chiropractic intern	Man
27Aug1979	Man	Over 1 year	Yes (please describe when and how often)	CMCC 2x a week	Chiropractic intern	Yes (please describe when and how often)	massage therapy, chiropractor	Yes (please describe what self-management includes.)	managing and preventing pain with proper diet and exercise	No	No		37.9	4	4	3	3	3	3	3	2	2	3	2	2	3	Chiropractic intern	50.95	2	1	Chiropractic intern	Man
02Jun1952	Man	Over 1 year	Yes (please describe when and how often)	Usually a few times a year, around the summer time	Licensed chiropractor	No		No		No	Yes	internal radiation for prostrate cancer	65.2	4	4	3	3	3	3	3	2	2	3	2	2	3	Licensed chiropractor	50.95	2	1	Licensed chiropractor	Man
29Mar1964	Woman	Over 1 year	Yes (please describe when and how often)	Over 15 years ago	Chiropractic intern	Yes (please describe when and how often)	Approximately 2 to 3 years ago. Massages once a week	No		No	Yes	Polystic ovarian syndrome, thryod	53.3	4	4	3	2	3	4	3	3	2	2	3	2	2	Chiropractic intern	50.95	2	1	Chiropractic intern	Woman
15Mar1960	Man	Over 1 year	Yes (please describe when and how often)	Occasionally (one session per year)	Licensed chiropractor	Yes (please describe when and how often)	massage (once per month), medication (occasionally - Tylenol)	Yes (please describe what self-management includes.)	medication, exercise, stretching, deep breathing, avoiding activities that aggravate the problem	No	Yes	Coronary artery disease, full knee replacement	57.4	4	4	4	4	3	4	4	3	3	4	4	3	3	Licensed chiropractor	75.03	4	1	Licensed chiropractor	Man
17May1953	Man	Over 1 year	Yes (please describe when and how often)	nearly 40 years	Chiropractic intern	No		No		No	No		64.2	4	3	3	5	3	2	3	3	3	4	3	2	4	Chiropractic intern	58.12	3	1	Chiropractic intern	Man
04Jul1976	Woman	1-3 months	Yes (please describe when and how often)	CMCC in Toronto about once a month where I receive IMS treatment	Licensed chiropractor	Yes (please describe when and how often)	Massage, physio	Yes (please describe what self-management includes.)	Stretching, taking pain medication, reading more on pain from Websites like WebMD before consulting a medical professional	No	No		41.1	4	4	3	3	4	4	3	3	4	4	3	2	3	Licensed chiropractor	67.82	3	0	Licensed chiropractor	Woman
26Sep1951	Woman	Over 1 year	Yes (please describe when and how often)	monthly for more than 15 years	Chiropractic intern	Yes (please describe when and how often)	massage	Yes (please describe what self-management includes.)	exercise, stress management. see chiropractor regularly	Yes	Yes	potential foot plantar faciitis	65.8	4	4	4	5	3	4	3	3	3	4	3	3	4	Chiropractic intern	72.53	4	1	Chiropractic intern	Woman
12Aug1955	Woman	Over 1 year	No		Chiropractic intern	No		Yes (please describe what self-management includes.)	do exercises or stretches recommended	No	No		62	4	4	4	5	3	3	4	3	3	4	3	3	4	Chiropractic intern	72.53	4	1	Chiropractic intern	Woman
03Apr1960	Woman	Over 1 year	Yes (please describe when and how often)	Since June 2009 starting with plantar fasciitis	Chiropractic intern	No		Yes (please describe what self-management includes.)	(i) recognizing when to see medical help, (ii) managing/preventing problems through diet and exercise	No	Yes	Thyroid replacement medication; thyroid removed Dec 2007	57.3	4	4	4	4	4	4	4	4	3	4	3	4	4	Chiropractic intern	84.76	4	1	Chiropractic intern	Woman
09Sep1953	Man	Over 1 year	Yes (please describe when and how often)	the last six months...once a week	Chiropractic intern	No		Yes (please describe what self-management includes.)	Doing what the doctor says to do at home	No	Yes	PROSTATE CANCER	63.9	3	3	4	5	4	4	4	4	3	1	3	2	2	Chiropractic intern	58.12	3	1	Chiropractic intern	Man
09Sep1968	Man	Over 1 year	Yes (please describe when and how often)	17 years ago, 2001-2002, 2-3 times a week	Chiropractic intern	No		Yes (please describe what self-management includes.)	exercising, stretching and sleeping right	No	Yes	repared A.C.L. and torn I.C.L. knee problems	48.9	4	4	4	3	3	4	3	3	3	2	3	3	2	Chiropractic intern	60.63	3	1	Chiropractic intern	Man
19Oct1954	Man	Over 1 year	No		Chiropractic intern	Yes (please describe when and how often)	prednisone	No		No	Yes	polymygilia	62.8	4	4	4	4	4	4	4	4	4	3	4	3	3	Chiropractic intern	80.85	4	1	Chiropractic intern	Man
13Jan1959	Woman	1-3 months	No		Chiropractic intern	No		No		No	No		58.5	4	4	4	5	4	4	4	4	1	5	3	2	3	Chiropractic intern	67.82	3	0	Chiropractic intern	Woman
20May1981	Man	Over 1 year	Yes (please describe when and how often)	For years	Chiropractic intern	Yes (please describe when and how often)	Massage, physiotherapy, accupuncture	Yes (please describe what self-management includes.)	I believe it's self managing daily activities that contribute to my overall health and welness	No	Yes	Asthma, headaches	36.2	4	3	4	3	3	3	4	3	3	3	3	2	3	Chiropractic intern	60.63	3	1	Chiropractic intern	Man
18Jul1971	Man	Over 1 year	Yes (please describe when and how often)	several weeks ago, every one or two weeks	Chiropractic intern	Yes (please describe when and how often)	massage,acupuncture every one or 2 weeks	No		No	No		46	3	4	3	3	3	3	3	3	4	3	2	2	2	Chiropractic intern	53.2	2	1	Chiropractic intern	Man
24Mar1958	Man	Less than 4 weeks	Yes (please describe when and how often)	last year	Chiropractic intern	Yes (please describe when and how often)	when i get injuries due to running	No		No	Yes	prostate is enlarged and benign	59.4	4	4	4	3	3	3	3	3	2	4	2	3	3	Chiropractic intern	60.63	3	0	Chiropractic intern	Man
30Jun1957	Woman	Over 1 year	Yes (please describe when and how often)	on going for chronic pain bi-weekly	Licensed chiropractor	Yes (please describe when and how often)	physio therapy infrequently, NSAIDS: daily	Yes (please describe what self-management includes.)	regular exercise/movement; resting when flare-ups occur	No	Yes	ankylosing spondilitis	60.1	3	4	4	4	4	4	4	3	3	4	2	2	3	Licensed chiropractor	67.82	3	1	Licensed chiropractor	Woman
14Mar1967	Man	Over 1 year	Yes (please describe when and how often)	it was over 5 year ago	Chiropractic intern	Yes (please describe when and how often)	massage done one year ago and weekly treatment for up to 10 times yearly	Yes (please describe what self-management includes.)	exercise and certain muscle movement	No	No		50.4	4	4	4	4	3	3	3	3	3	3	3	5	5	Chiropractic intern	67.82	3	1	Chiropractic intern	Man
07Jun1981	Woman	Over 1 year	Yes (please describe when and how often)	for the last 4 year and have seen the chiro sometimes 4 times a month	Licensed chiropractor	Yes (please describe when and how often)	massage twice a year	Yes (please describe what self-management includes.)	i do it my self	No	Yes	wrist pain	36.1	4	4	4	5	4	4	3	3	3	3	2	3	3	Licensed chiropractor	65.47	3	1	Licensed chiropractor	Woman
	Woman	Over 1 year	Yes (please describe when and how often)	20 years ago	Chiropractic intern	No		No		Yes	No			4	4	3	3	5	3	3	4	4	4	5	2	3	Chiropractic intern	67.82	3	1	Chiropractic intern	Woman
02May1958	Woman	1-3 months	Yes (please describe when and how often)	cmcc	Chiropractic intern	No		No		No	Yes	diabete	59.2	4	4	3	3	2	2	2	2	2	2	2	2	2	Chiropractic intern	42.16	1	0	Chiropractic intern	Woman
01May1989	Woman	Over 1 year	Yes (please describe when and how often)	2015 - twice a week for approximately 9 months	Chiropractic intern	Yes (please describe when and how often)	Massage therapy, once a month for almost one year, and yoga consistently every week, relaxation techniques	Yes (please describe what self-management includes.)	mindfulness and conscious awareness of all feelings, bodily, emotionally, spiritually and caring for the issues that arise in each area by the self or at times of need, seeking help from professionals knowledgeable in that specific area, and keeping up with the necessary changes that would help and care for the issues	No	Yes	hypothyroidism, eczema, and asthma	28.2	4	4	4	4	4	3	4	3	3	3	3	4	3	Chiropractic intern	72.53	4	1	Chiropractic intern	Woman
16Jun1963	Woman	Over 1 year	Yes (please describe when and how often)	The pain clinic	Chiropractic intern	Yes (please describe when and how often)	The pain clinic	No		No	No		54.1	3	3	2	2	3	3	4	2	3	2	2	2	3	Chiropractic intern	45.27	1	1	Chiropractic intern	Woman
25Aug1953	Woman	Over 1 year	Yes (please describe when and how often)	off and on, once/week to once/month	Chiropractic intern	Yes (please describe when and how often)	physio and massage once/month	Yes (please describe what self-management includes.)	making sure that I do exercises etc. that benefit my health	No	Yes	MVA caused bilateral arm fractures which have resulted in pain and restricted ROM, GERD	63.9	3	4	3	3	2	3	3	3	3	2	3	3	2	Chiropractic intern	50.95	2	1	Chiropractic intern	Woman
26Jun1956	Man	Over 1 year	No		Chiropractic intern	Yes (please describe when and how often)	Physiotherapy, massage & medication	No		Yes	Yes	diabetic.	61.1	4	4	3	3	3	4	3	3	3	2	3	3	2	Chiropractic intern	58.12	3	1	Chiropractic intern	Man
04Jun1959	Woman	Over 1 year	Yes (please describe when and how often)	For many years(over 25 years). Usually bi-weekly or monthly	Chiropractic intern	Yes (please describe when and how often)	massage and some physiotherapy	Yes (please describe what self-management includes.)	monitoring my body and finding solutions	No	Yes	knee, foot, tennis elbow	58.2	4	4	4	5	4	4	4	4	3	4	4	4	3	Chiropractic intern	84.76	4	1	Chiropractic intern	Woman
19May1958	Woman	1-3 months	Yes (please describe when and how often)	problems with pain in arm	Chiropractic intern	No		No		No	Yes	thyroid, crones	59.2	4	4	4	3	3	3	3	3	3	3	3	2	3	Chiropractic intern	60.63	3	0	Chiropractic intern	Woman
31Oct1957	Woman	Over 1 year	Yes (please describe when and how often)	I have been having treatments for over 30 years for various issues.	Chiropractic intern	Yes (please describe when and how often)	massage therapy, physio and surgery	Yes (please describe what self-management includes.)	i'm in charge of my health. I seek medical assistance from professionals to work with me to maintain good health	Yes	Yes	hypertension, thyroid issues	59.7	4	4	4	4	4	4	4	4	4	4	3	3	4	Chiropractic intern	84.76	4	1	Chiropractic intern	Woman
22Aug1955	Man	Over 1 year	Yes (please describe when and how often)	As a teenager (briefly). In 1981 after car accident (2months). In 2013/14 for injury (professional). Then CCMC since 2013.	Chiropractic intern	Yes (please describe when and how often)	Ongoing since 2013	No		No	No		61.9	3	3	3	3	3	4	3	3	3	2	3	3	2	Chiropractic intern	53.2	2	1	Chiropractic intern	Man
20May1960	Woman	Over 1 year	Yes (please describe when and how often)	long time ago, but forget it!	Massage therapist	Yes (please describe when and how often)	massage, acupuncture, chiropractor	No		No	No		57.2	3	3	4	2	5	3	3	4	4	3	4	3	3	Massage therapist	63.08	3	1		Woman
03May1947	Woman	7-12 months	Yes (please describe when and how often)	A few months ago; twice a week	Chiropractic intern	No		Yes (please describe what self-management includes.)	I do exercise what they told me to do.	No	Yes	Pre-diabetic for 15 years, arthritis, asthma	70.2	4	4	4	2	2	2	3	2	2	4	3	1	4	Chiropractic intern	50.95	2	0	Chiropractic intern	Woman
07Sep1962	Woman	Over 1 year	Yes (please describe when and how often)	on and off for 25 years	Chiropractic intern	Yes (please describe when and how often)	physio, massage - off and on for 25 years - as needed - sometimes 2x/week, sometimes 1x/month or less	Yes (please describe what self-management includes.)	adhering to instructions/exercises given to me to manage my health/pain.	No	No		54.9	4	4	4	4	3	4	3	3	3	2	3	3	2	Chiropractic intern	63.08	3	1	Chiropractic intern	Woman
01Jan1988	Woman	Over 1 year	Yes (please describe when and how often)	CMCC weekly	Chiropractic intern	Yes (please describe when and how often)	Massage monthly	Yes (please describe what self-management includes.)	Completing your own exercises, taking medication as prescribed, following your recovery program	No	Yes	Celiac, hypothyroid, Turner's Syndrome	29.6	4	4	4	4	4	4	4	4	3	3	4	3	2	Chiropractic intern	75.03	4	1	Chiropractic intern	Woman
25Sep1995	Woman	Over 1 year	Yes (please describe when and how often)	2 years ago, 1 visit/month on average	Chiropractic intern	Yes (please describe when and how often)	massage, on average twice per year. medication such as tylenol/advil.	No		No	No		21.8	4	3	4	4	4	3	4	4	4	3	4	2	2	Chiropractic intern	70.15	3	1	Chiropractic intern	Woman
29Feb1948	Woman	Over 1 year	Yes (please describe when and how often)	I have been coming to the clinic once a week or more for at least 10 years. And I did see a chiropractor for migraine headaches in early 1990s.	Chiropractic intern	No		No		No	Yes	carpal tunnel syndrome in both hands	69.4	4	4	4	5	3	4	4	3	3	4	2	2	4	Chiropractic intern	67.82	3	1	Chiropractic intern	Woman
20Aug1975	Woman	Over 1 year	Yes (please describe when and how often)	CMCC once a week for several years	Chiropractic intern	No		Yes (please describe what self-management includes.)	Finding ways to manage your pain on your own	No	Yes	Noonan syndrome (a muscular-skeletal syndrome I was born with), congenital heart defects, IBS	41.9	3	3	3	4	3	3	3	3	3	3	2	2	2	Chiropractic intern	50.95	2	1	Chiropractic intern	Woman
02Mar1968	Woman	Over 1 year	Yes (please describe when and how often)	2017 - between Jan - May/ 2 times a month	Chiropractic intern	No		No		No	Yes	Bell's Palsy	49.4	4	4	4	4	4	4	4	4	3	3	4	3	2	Chiropractic intern	75.03	4	1	Chiropractic intern	Woman
07May1959	Woman	Over 1 year	Yes (please describe when and how often)	June and July 2017 1 to 2 times a week	Chiropractic intern	Yes (please describe when and how often)	massage 3 to 4 times a year	No		No	Yes	RA	58.2	4	3	3	3	3	4	3	3	3	3	3	3	3	Chiropractic intern	60.63	3	1	Chiropractic intern	Woman
						Yes (please describe when and how often)	sdjaljaslf							2	3	2		4
						Yes (please describe when and how often)	12412												3	3	4	3
10Apr1986	Woman	Over 1 year	Yes (please describe when and how often)	For 6 years at least twice a month	Chiropractic intern	Yes (please describe when and how often)	Massages one per month for 8 years in total	Yes (please describe what self-management includes.)	Taking care of yourself/pain. Taking medication, relaxation, stretching, reducing levels of stress, exercise, breathing techniques	No	Yes	headaches/migraines	31.3	4	4	3	3	4	4	4	3	4	3	3	3	3	Chiropractic intern	70.15	3	1	Chiropractic intern	Woman
16Jul1952	Woman	Over 1 year	Yes (please describe when and how often)	since I was 5	Chiropractic intern	Yes (please describe when and how often)	massage, oxycodone, accupunture	Yes (please describe what self-management includes.)	learning to deal with problems involving pain in back	No	Yes	plantar fasciitis, ra, osteo, palandromic	65	4	4		4	4	4	4	4	4	3	4	3	3	Chiropractic intern	80.85	4	1	Chiropractic intern	Woman
05Jul2017	Man	Over 1 year	No		Chiropractic intern	No		No		No	No			4	3	3	4	4	3	3	3	3	3	3	2	3	Chiropractic intern	60.63	3	1	Chiropractic intern	Man
09Nov1956	Woman	1-3 months	Yes (please describe when and how often)	1 month ago, back pain, leg pain	Chiropractic intern	Yes (please describe when and how often)	physiotherapy , I saw about 3 times and i t didn't work for me	Yes (please describe what self-management includes.)	eating habit, exercising	No	Yes	spinal stenosis	60.7	3	3	3	2	2	2	2	2	2	2	2	2	2	Chiropractic intern	38.05	1	0	Chiropractic intern	Woman
18Apr1961	Man	Over 1 year	Yes (please describe when and how often)	on and off when necessary	Chiropractic intern	Yes (please describe when and how often)	massage and physio as required	Yes (please describe what self-management includes.)	exercise and other	No	No		56.3	4	4	4	3	3	3	4	3	3	3	3	2	3	Chiropractic intern	63.08	3	1	Chiropractic intern	Man
16May1959	Man	4-6 months	Yes (please describe when and how often)	Prior to now, about 4 months ago (3 visits) and then about 1 year ago (10 visits)	Chiropractic intern	No		Yes (please describe what self-management includes.)	Assume it is taking initiative to get treated and follow up on at-home instructions	No	No		58.2	4	4	4	4	3	4	3	4	4	4	4	3	4	Chiropractic intern	80.85	4	0	Chiropractic intern	Man
05May1967	Woman	Over 1 year	Yes (please describe when and how often)	Once, biweekly for a few months and over four years ago prior to coming to CMCC.	Chiropractic intern	Yes (please describe when and how often)	Physiotherapy, Boston brace (for scoliosis) and medication for pain.	Yes (please describe what self-management includes.)	Physio exercises.	No	No		50.2	4	4	3	4	4	4	3	4	3	3	4	3	3	Chiropractic intern	72.53	4	1	Chiropractic intern	Woman
31May1985	Woman	Over 1 year	No		Chiropractic intern	Yes (please describe when and how often)	massage RMT	Yes (please describe what self-management includes.)	knowing when you need help and following through on medication, exercise and at home recommendations for treatment	No	No		32.1	4	4	3	5	4	4	3	4	3	3	4	3	3	Chiropractic intern	72.53	4	1	Chiropractic intern	Woman
14Aug1948	Woman	1-3 months	Yes (please describe when and how often)	2 years and two time a week.	Chiropractic intern	No		Yes (please describe what self-management includes.)	when a person is helping with their care.	Yes	Yes	my knees .	69	3	4	3	5	3	2	4	3	3	3	2	2	3	Chiropractic intern	53.2	2	0	Chiropractic intern	Woman
13Mar1964	Woman	Over 1 year	Yes (please describe when and how often)	5 years once a week	Chiropractic intern	No		Yes (please describe what self-management includes.)	it's managing your own own	No	No		53.4	3	3	3		3	3	3	3	2	3	2	2	3	Chiropractic intern	48.89	2	1	Chiropractic intern	Woman
26Jul1950	Woman	Over 1 year	Yes (please describe when and how often)	since 2015, one every week	Chiropractic intern	No		No		No	Yes	high blood pressure, cholestero	67	4	4	4	3	3	3	3	3	3	3	3	3	3	Chiropractic intern	63.08	3	1	Chiropractic intern	Woman
12May1980	Man	Over 1 year	Yes (please describe when and how often)	when needed . right now i am doing twice in a week as needed.	Chiropractic intern	Yes (please describe when and how often)	10 yrs ago	No		No	No		37.2	4	4	4	3	3	3	4	4	3	3	3	3	4	Chiropractic intern	70.15	3	1	Chiropractic intern	Man
29May1969	Man	4-6 months	Yes (please describe when and how often)	one a week one month ago	Chiropractic intern			Yes (please describe what self-management includes.)	pain walk swimming	Yes	Yes	knee	48.2	4	4	4	4	4	3	4	3	4	3	3	3	3	Chiropractic intern	72.53	4	0	Chiropractic intern	Man
27Jun1958	Woman	1-3 months	Yes (please describe when and how often)	here at the clinic	Chiropractic intern	Yes (please describe when and how often)	massage,	Yes (please describe what self-management includes.)	being able seek treatment and follow through with it	No	Yes	knee pain	59.1	4	4	3	3	3	4	3	3	3	3	3	3	3	Chiropractic intern	63.08	3	0	Chiropractic intern	Woman
05Sep1988	Woman	Over 1 year	Yes (please describe when and how often)	Before CMCC I had physiotherapy including some adjustments	Chiropractic intern	Yes (please describe when and how often)	Physiotherapy and massage	Yes (please describe what self-management includes.)	Ongoing prevention and treatment using tools such as stretching, strengthening exercises	No	Yes	Other muscle soreness/strains (hip flexor tightness, foot fascia), anxiety and IBS	28.9	4	3	4	4	3	3	3	3	3	3	3	3	2	Chiropractic intern	60.63	3	1	Chiropractic intern	Woman
06Aug1952	Man	Over 1 year	No		Chiropractic intern	Yes (please describe when and how often)	phsiotherapy medication	No		No	Yes	diabetic	65	3	3	3	2	3	3	3	3	3	3	4	1	3	Chiropractic intern	50.95	2	1	Chiropractic intern	Man
01May1951	Woman	Over 1 year	No		Chiropractic intern	Yes (please describe when and how often)	massage	No		No	No		66.3	3	3	2	2	3	3	3	3	3	2	3	1	3	Chiropractic intern	45.27	1	1	Chiropractic intern	Woman
15Mar1963	Woman	7-12 months	Yes (please describe when and how often)	I saw a Chiropractor for 13 years, from 1988 until 2001, for mechanical back issues. It seizes up every now and then and I'm humped over and my lower back, is very tight, for around 2 to 2 1/2 weeks, after an episode.	Chiropractic intern	Yes (please describe when and how often)	I had physiotherapy for my mechanical back problem, back in the mid 90's, to the late 90's ish? I've had quite a number of hour long RMT massages, as well. I did not take meds.	Yes (please describe what self-management includes.)	Whatever the professional advises me to do, as a daily plan, as well as exercises that I've learned and maintain on my own.	No	Yes	Plantar's Faschitis and a bone heal spur in my left foot. The College has helped me tremendously, over the past 7 months and I'm feeling much, much better! Thank you to everyone at CMCC!	54.4	4	4	3	4	4	4	4	4	3	3	3	3	3	Chiropractic intern	72.53	4	0	Chiropractic intern	Woman
30Apr1964	Woman	Over 1 year	Yes (please describe when and how often)	after a car accident 1981 I used to go somwhat regulary when it was covered by ohip	Chiropractic intern	Yes (please describe when and how often)	medications and physio and massage when I can afford it	Yes (please describe what self-management includes.)	It mean to be pro-active in health matters. planning, budget,shcedules etc	No	Yes	multiple. Firbo,siatica,Copd etc. anxiety depressions	53.2	4	4	3	3	3	3	3	3	3	3	5	3	5	Chiropractic intern	60.63	3	1	Chiropractic intern	Woman
23Dec1970	Man	1-3 months	No		Chiropractic intern	Yes (please describe when and how often)	only 1 times, 3 months before	Yes (please describe what self-management includes.)	exercise by CMCC teach	No	No		46.6	3	3	3	3	3	3	3	3	3	3	3	3	3	Chiropractic intern	55.62	3	0	Chiropractic intern	Man
26Jun1973	Man	Over 1 year	Yes (please describe when and how often)	here at this clinic for about 3 years now	Chiropractic intern	Yes (please describe when and how often)	massage	Yes (please describe what self-management includes.)	Taking care of yourself	No	Yes	HIV +	44.1	4	4	4	4	4	4	4	4	4	4	3	3	4	Chiropractic intern	84.76	4	1	Chiropractic intern	Man
14Sep1961	Woman	Over 1 year	Yes (please describe when and how often)	I have been receiving treatment for several years.	Chiropractic intern	No		No		No	Yes	post-traumatic stress disorder	55.9	4	3	4	3	3	4	4	3	4	3	4	4	2	Chiropractic intern	70.15	3	1	Chiropractic intern	Woman
03May1994	Woman	1-3 months	Yes (please describe when and how often)	5 yeas ago every second week	Chiropractic intern	No		No		No	No		23.2	3	3	3	3	2	3	4	4	4	3	3	3	2	Chiropractic intern	58.12	3	0	Chiropractic intern	Woman
30Oct1960	Man	Over 1 year	Yes (please describe when and how often)	last year once a week	Chiropractic intern	No		Yes (please describe what self-management includes.)	do exercise and follow the doctor's advice	Yes	No		56.7	4	4	4	4	4	4	4	4	4	4	4	4	4	Chiropractic intern	100	4	1	Chiropractic intern	Man
14Jul1970	Man	1-3 months	Yes (please describe when and how often)	On a weekly basis	Chiropractic intern	No		Yes (please describe what self-management includes.)	Learning how to take care your treatments	No	Yes	I have shortness of breath and acid reflex I'am taking medication for.	47	4	4	3	4	3	3	3	3	3	3	2	2	2	Chiropractic intern	55.62	3	0	Chiropractic intern	Man
28Jun1970	Man	Over 1 year	Yes (please describe when and how often)	for the past 3 years	Chiropractic intern	Yes (please describe when and how often)	Massage	No		No	Yes	HIV	47.1	4	4	4	4	4	4	4	4	4	4	4	4	3	Chiropractic intern	90.69	4	1	Chiropractic intern	Man
28Feb1993	Other	Over 1 year	No		Chiropractic intern	Yes (please describe when and how often)	physio for a year aged 13	Yes (please describe what self-management includes.)	managing yourself - health, schedule, etc	No	Yes	GERD, GAD	24.4	3	3	3	4	1	3	2	3	3	2	3	3	1	Chiropractic intern	45.27	1	1	Chiropractic intern
19Sep1976	Man	Less than 4 weeks	Yes (please describe when and how often)	2x a week at cmcc, and my own chiropractor 1 every 2 weeks	Licensed chiropractor	No		Yes (please describe what self-management includes.)	making sure how to maintain and manage health issues and reduce or prevent further issues	No	No		40.8	4	4	4	4	3	4	4	3	3	3	4	3	4	Licensed chiropractor	75.03	4	0	Licensed chiropractor	Man
25Jul1975	Woman	Over 1 year	Yes (please describe when and how often)	10 years; intermittently	Chiropractic intern	Yes (please describe when and how often)	acupuncture once	Yes (please describe what self-management includes.)	taking care of oneself	No	Yes	hypertension	42	3	3	3	3	3	3	3	3	3	3	3	3	3	Chiropractic intern	55.62	3	1	Chiropractic intern	Woman
25Oct1980	Woman	Over 1 year	No		Chiropractic intern	Yes (please describe when and how often)	5 years ago physioterapy	Yes (please describe what self-management includes.)	care about myself	No	No		36.7	3	3	3	2	3	3	3	2	3	3	3	3	3	Chiropractic intern	50.95	2	1	Chiropractic intern	Woman
12Sep1984	Woman	Over 1 year	No		Chiropractic intern	Yes (please describe when and how often)	massage	Yes (please describe what self-management includes.)	scheduling and following through with plan	No	No		32.9	4	4	3	5	4	3	3	3	3	2	3	3	2	Chiropractic intern	58.12	3	1	Chiropractic intern	Woman
19Sep1965	Man	Over 1 year	Yes (please describe when and how often)	periodically since 1999; frequency related to problems that have arisen	Chiropractic intern	Yes (please describe when and how often)	massage therapy over the last year and a half; frequency varied from once to twice a month depending on intensity of pain	Yes (please describe what self-management includes.)	-consulting appropriate professionals; exercise	No			51.9	3	4	3	3	3	4	3	3	3	2	3	3	2	Chiropractic intern	55.62	3	1	Chiropractic intern	Man
20Jul1951	Man	Over 1 year	Yes (please describe when and how often)	weekly for about 15 years	Chiropractic intern	Yes (please describe when and how often)	physiotherapy, massage, TENS, antiinflammatories	Yes (please describe what self-management includes.)	actualizing treatment plans such as follow up exercises between appointments, diet changes		Yes	HIV, hypertension, neuropathy	66	4	4	3	4	4	4	3	3	4	4	3	4	3	Chiropractic intern	75.03	4	1	Chiropractic intern	Man
18Sep1993	Woman	4-6 months	No		Chiropractic intern	Yes (please describe when and how often)	Massage	Yes (please describe what self-management includes.)	Being able to manage your health	No	Yes	Takayasu Arteritis	23.8	4	4	4	5	3	3	4	4	3	3	3	3	3	Chiropractic intern	67.82	3	0	Chiropractic intern	Woman
13Jun1961	Woman	Over 1 year	Yes (please describe when and how often)	Since I was 15; on and off	Chiropractic intern	Yes (please describe when and how often)	Physiotherapy, acupuncture, shiatsu, massage	Yes (please describe what self-management includes.)	exercise and stretching; taking care of self, dieting,	No	Yes	diabetes, fibromaylgia, chronic fatigue syndrome	56.1	4	4	4	2	4	4	4	4	4	4	4	4	3	Chiropractic intern	80.85	4	1	Chiropractic intern	Woman
17Sep1958	Woman	Over 1 year	Yes (please describe when and how often)	twice weekly for 2 years	Chiropractic intern	Yes (please describe when and how often)	chiropractic care + 5 years ago	Yes (please describe what self-management includes.)	do what i need to to feel at my best - sleeping positions, pain meds, stretching	No	Yes	under active thyroid	58.9	4	3	4	3	3	3	3	3	3	2	2	3	2	Chiropractic intern	53.2	2	1	Chiropractic intern	Woman
25Dec1970	Man	Over 1 year	Yes (please describe when and how often)	CMCC 1995	Chiropractic intern	Yes (please describe when and how often)	Massage, Medication/Pain Management	Yes (please describe what self-management includes.)	Active care	No	No		46.6	4	4	4	4	4	4	4	4	4	3	3	4	4	Chiropractic intern	84.76	4	1	Chiropractic intern	Man
27Nov1949	Man	Over 1 year	Yes (please describe when and how often)	at he chiropractic clinic for the last 10 years	Chiropractic intern	Yes (please describe when and how often)	for many years: physio,massage,nerve blocks ,cortizone,percacets, cbd oil etc.	Yes (please describe what self-management includes.)	in my case biofedback and self medication	No	Yes	hiv,diabetes	67.7	4	3	3	3	3	4	3	3	3	3	3	2	3	Chiropractic intern	58.12	3	1	Chiropractic intern	Man
22Dec1953	Woman	Over 1 year	No		Chiropractic intern	No		No		No	Yes	knee artritis,diabetes, highbloodplessure	63.6	3	3	3	3	3	3	3	3	3	3	3	3	3	Chiropractic intern	55.62	3	1	Chiropractic intern	Woman
06Aug1962	Woman	Over 1 year	Yes (please describe when and how often)	Since 2000. At first, three times/week. Now 1-2 times/week to maintain.	Chiropractic intern	No		Yes (please describe what self-management includes.)	Being able to follow directions from doctors to care for myself at home.	No	Yes	Diabetic. Arthritis	55	4	3	3	4	4	4	3	4	3	3	4	3	3	Chiropractic intern	70.15	3	1	Chiropractic intern	Woman
04Feb1964	Woman	Over 1 year	Yes (please describe when and how often)	Back In Motion patient several years ago for several years.	Chiropractic intern	Yes (please describe when and how often)	I've been a patient of physiotherapy several times over the years as per referral from my family doctor.	No		No	Yes	Epilepsy	53.5	3	3	3	3	3	3	3	3	3	3	3	3	3	Chiropractic intern	55.62	3	1	Chiropractic intern	Woman
07Jan1959	Man	Over 1 year	Yes (please describe when and how often)	once a week my situation is cronic	Chiropractic intern	Yes (please describe when and how often)	meds,massage and acupuncture	Yes (please describe what self-management includes.)	taking care of and making disissions for myself	No	Yes	HIV	58.6	3	4	4	3	3	3	4	3	2	3	3	3	3	Chiropractic intern	60.63	3	1	Chiropractic intern	Man
15Jul1976	Man	Over 1 year	Yes (please describe when and how often)	Since I was 10. Father is a chiropractor. Weekly at SHC CMCC clinic	Chiropractic intern	Yes (please describe when and how often)	Father/chiripractor	Yes (please describe what self-management includes.)	Self diagnosis, treatment, prevention.	No	No		41	4	3	3	5	4	4	3	4	3	3	3	3	3	Chiropractic intern	65.47	3	1	Chiropractic intern	Man
07Aug1955	Man	7-12 months	Yes (please describe when and how often)	2010- lower back strain and problems with both knees. I was treated 2x weekly initially and then 1x week for several months. core exercises strengthened my lower back and stomach muscles	Chiropractic intern	No		Yes (please describe what self-management includes.)	taking responsibility for care, compliance with exercises	No	Yes	high blood pressure, depression	62	4	4	4	3	3	3	4	3	3	4	3	3	4	Chiropractic intern	70.15	3	0	Chiropractic intern	Man
06Feb1958	Man	Less than 4 weeks	Yes (please describe when and how often)	7 months ago back and neck problems	Chiropractic intern	Yes (please describe when and how often)	various other licenced chiropractors	No		Yes	Yes	hiv / copd / sleep apnea	59.5	4	4	4	4	4	3	4	4	3	4	4	4	3	Chiropractic intern	80.85	4	0	Chiropractic intern	Man
09Feb1978	Woman	Over 1 year	Yes (please describe when and how often)	For weeks of tx, for several years	Chiropractic intern	Yes (please describe when and how often)	Physio, acupuncture, massage, hydrotherapy	Yes (please describe what self-management includes.)	Observing symptoms, researching, seeking care, follow-up for health	No	No		39.5	4	4	4	5	3	3	4	3	3	3	3	3	3	Chiropractic intern	65.47	3	1	Chiropractic intern	Woman
21Nov1961	Woman	Over 1 year	Yes (please describe when and how often)	2015; twice per week	Chiropractic intern	Yes (please describe when and how often)	2015 twice per week; acupuncture and massage	Yes (please describe what self-management includes.)	knowing your stress level and what action to take when in pain	No	Yes	diabetes, high blood pressure	55.7	3	3		3	3	3	3	3	3	2	3	3	3	Chiropractic intern	53.2	2	1	Chiropractic intern	Woman
27Aug1947	Woman	Over 1 year	Yes (please describe when and how often)	Months	Chiropractic intern	Yes (please describe when and how often)	Massage, acupuncture, physiotherapy	No		No	Yes	Fibromyalgia	69.9	4	4	4	4	4	4	4	4	4	4	4	4	4	Chiropractic intern	100	4	1	Chiropractic intern	Woman
05Oct1960	Man	Over 1 year	Yes (please describe when and how often)	3 years ago	Chiropractic intern	Yes (please describe when and how often)	physio and massage	Yes (please describe what self-management includes.)	manage or control stress and pain	No	Yes	heart disease	56.8	4	4	3	3	3	3	4	4	4	3	3	2	3	Chiropractic intern	65.47	3	1	Chiropractic intern	Man
30Sep1983	Man	Over 1 year	Yes (please describe when and how often)	2 times for headache and tmj for about 2 monhs each time.	Chiropractic intern	No		No		No	Yes	hiv treatment	33.8	3	4	4	3	2	3	3	3	2	3	3	3	4	Chiropractic intern	58.12	3	1	Chiropractic intern	Man
01May1982	Man	Over 1 year	Yes (please describe when and how often)	For one year	Chiropractic intern	Yes (please describe when and how often)	Massage	Yes (please describe what self-management includes.)	Exercises (prescribed and regular), stretching, eating healthy	No	Yes	Chronic overuse injuries related to job	35.2	4	4	4	5	4	4	4	4	4	4	3	3	4	Chiropractic intern	84.76	4	1	Chiropractic intern	Man
28May1957	Man	Over 1 year	Yes (please describe when and how often)	5 years, weekly	Chiropractic intern	Yes (please describe when and how often)	massage every 3 months physiotherapy rarely	Yes (please describe what self-management includes.)	taking direct actions for myself	No	Yes	HIV	60.2	4	4	4	4	4	4	4	3	3	4	3	3	3	Chiropractic intern	75.03	4	1	Chiropractic intern	Man
27Mar1968	Man	Over 1 year	Yes (please describe when and how often)	years ago	Chiropractic intern	No		Yes (please describe what self-management includes.)	Its when you take %100 responsability and management of your self	No	Yes	feet	49.3	4	4	4	4	4	3	4	3	3	4	4	3	3	Chiropractic intern	75.03	4	1	Chiropractic intern	Man
18Nov1952	Man	4-6 months	Yes (please describe when and how often)	ages ago (30 years) for back pain	Chiropractic intern	No		Yes (please describe what self-management includes.)	Following specific exercise programs to assist with rehabilitation.	No	No		64.7	4	3	3	5	2	4	3	3	2	3	3	3	2	Chiropractic intern	53.2	2	0	Chiropractic intern	Man
13Mar1962	Man	Over 1 year	Yes (please describe when and how often)	At least monthly, for the last 26 years.	Chiropractic intern	Yes (please describe when and how often)	Physiotherapy to strengthen muscles in the affected areas.	No		No	Yes	Low blood pressure, hypoglycemia, varicose veins.	55.4	4	4	4	3	3	4	4	3	3	3	3	2	3	Chiropractic intern	65.47	3	1	Chiropractic intern	Man
31Dec1971	Woman	4-6 months	Yes (please describe when and how often)	4-5 years	Chiropractic intern	No		No		No	No		45.6	3	3	3	3	3	3	3	3	3	3	3	3	3	Chiropractic intern	55.62	3	0	Chiropractic intern	Woman
14Sep1964	Man	Over 1 year	Yes (please describe when and how often)	20013, frozen shoulder	Chiropractic intern	Yes (please describe when and how often)	20013, back spasms	No		No	No		52.9	4	4	3	4	4	4	3	4	4	3	3	3	3	Chiropractic intern	72.53	4	1	Chiropractic intern	Man
08Apr1994	Woman	Over 1 year	Yes (please describe when and how often)	In the past for over a year (once a week) and currently (once a week)	Chiropractic intern	Yes (please describe when and how often)	I have done massage therapy once	No		No	No		23.3	4	4	4	3	3	3	3	3	3	3	3	3	3	Chiropractic intern	63.08	3	1	Chiropractic intern	Woman
15Jan1988	Woman	Over 1 year	Yes (please describe when and how often)	on a weekly basis for the past 5 months	Chiropractic intern	No		No		Yes	Yes	back and knee pain, asthma	29.5	4	4	3	4	4	3	4	4	4	3	3	3	2	Chiropractic intern	70.15	3	1	Chiropractic intern	Woman
19Oct1958	Man	Over 1 year	Yes (please describe when and how often)	1985; weekly	Chiropractic intern	No		Yes (please describe what self-management includes.)	I take my own care and I take my own medication as prescribed by my doctor	No	Yes	cerebral palsy	58.8	4	4	4	4	4	4	3	4	3	3	3	3	3	Chiropractic intern	72.53	4	1	Chiropractic intern	Man
14Sep1970	Transgender	Over 1 year	Yes (please describe when and how often)	began 20 + years ago, on and off since then	Chiropractic intern	No		No		No	No		46.9	3	2	2	3	3	2	3	3	3	2	3	2	2	Chiropractic intern	43.66	1	1	Chiropractic intern
28Jun1968	Woman	Over 1 year	Yes (please describe when and how often)	8 years altogether 3 years with CCMC and 8 with Nour Health Clinic	Chiropractic intern	Yes (please describe when and how often)	massage and adjustments mobs laser and ultra sound	Yes (please describe what self-management includes.)	home therapy	No	Yes	diabetic	49.1	4	4	4	4	4	4	3	4	4	3	3	4	3	Chiropractic intern	77.74	4	1	Chiropractic intern	Woman
05May1980	Woman	7-12 months	No		Chiropractic intern	No		Yes (please describe what self-management includes.)	Applying the knowledge that I've been given so that I can treat my condition myself, and on an ongoing nature at home.	No	Yes	Asthma, IBS, past cancer (12 years clear)	37.2	4	4	3	4	3	3	3	3	4	4	3	3	3	Chiropractic intern	67.82	3	0	Chiropractic intern	Woman
07Mar1964	Transgender	Over 1 year	No		Chiropractic intern	Yes (please describe when and how often)	medication	Yes (please describe what self-management includes.)	taking care of ones self	No	Yes	fibromyalgia, asthma,	53.4	4	4	4	2	4	4	4	3	3	3	3	3	2	Chiropractic intern	65.47	3	1	Chiropractic intern
16Dec1975	Woman	Over 1 year	No		Chiropractic intern	Yes (please describe when and how often)	Massage, physiotherapy - two and three years ago- once a week	No		No	Yes	Angle pain	41.6	4	2	4	1	3	2	2	2	2	4	3	1	1	Chiropractic intern	40.74	1	1	Chiropractic intern	Woman
11Feb1972	Man	Over 1 year	Yes (please describe when and how often)	In Sherbourne Chiropractic clinic	Chiropractic intern	No		Yes (please describe what self-management includes.)	Sustaining the guidance which my chiropractic suggests	No	No		45.5	4	3	4	4	4	4	4	4	4	3	3	3	3	Chiropractic intern	75.03	4	1	Chiropractic intern	Man
27Mar1990	Woman	1-3 months	No		Chiropractic intern	No		No		No	No		27.3	4	4	3	5	3	4	3	3	3	3	3	2	2	Chiropractic intern	58.12	3	0	Chiropractic intern	Woman
02Oct1976	Woman	Over 1 year	Yes (please describe when and how often)	on and off for the past 10 years approximately	Chiropractic intern	No		No		No	Yes	hypothyroidism, alopecia areata	40.8	4	3	2	3	3	3	3	3	2	2	3	3	1	Chiropractic intern	47	1	1	Chiropractic intern	Woman
10Jul1955	Woman	Over 1 year	Yes (please describe when and how often)	at least every 2 weeks since 1990	Chiropractic intern	Yes (please describe when and how often)	muscle relaxants	Yes (please describe what self-management includes.)	monitor mind & body daily and change daily habits based on symptoms	No	Yes	Chronic Fatigue Syndrome and migraines; both diagnosed in 1988	62.1	4	4	3	4	3	4	4	4	3	3	2	2	3	Chiropractic intern	65.47	3	1	Chiropractic intern	Woman
04Jul1950	Woman	Over 1 year	Yes (please describe when and how often)	Grade 8	Chiropractic intern	Yes (please describe when and how often)	massage therapy a few years ago	Yes (please describe what self-management includes.)	regularly attending care plans with interns and doctors and seeking support and working out my own exercise	No	Yes	diabetes	67.1	4	3	3	3	2	3	3	2	3	3	2	3	3	Chiropractic intern	50.95	2	1	Chiropractic intern	Woman
08Aug1956	Woman	Over 1 year	Yes (please describe when and how often)	over the yeas I've had treatment for my back, neck, arms and feet..	Chiropractic intern	Yes (please describe when and how often)	deep tissue massage for my lower back and neck.	Yes (please describe what self-management includes.)	doing my exercises and healthy eating on my own at home.	No	Yes	sleep apena, high blood pressure, gerd, and intercranial hypertension	61	3	4		3	3	3	3	3	3	2	3	2	2	Chiropractic intern	50.95	2	1	Chiropractic intern	Woman
19Nov1965	Man	7-12 months	No		Chiropractic intern	No		No		No	No		51.7	4	3	3	3	3	4	2	3	3	3	3	2	2	Chiropractic intern	53.2	2	0	Chiropractic intern	Man
08May1952	Man	Over 1 year	Yes (please describe when and how often)	since 6 years old	Chiropractic intern	Yes (please describe when and how often)	massage therapy and medication; injection 6 years ago	Yes (please describe what self-management includes.)	exercise, eating right, trying not hurting myself	No	Yes	anger management, chronic depression and anxiety	65.2	3	3	3	3	3	3	3	3	3	3	3	3	3	Chiropractic intern	55.62	3	1	Chiropractic intern	Man
01Oct1958	Woman	Over 1 year	Yes (please describe when and how often)	15 years ago for once a week; started when she was 23.	Chiropractic intern	Yes (please describe when and how often)	numerous times osteopath until the plan went out	Yes (please describe what self-management includes.)	exercise, eating right, taking vacation	No	Yes	arthritis, neuropathy, degenerative disc disease, sciatica, disc herniation, RA, fibromaylgia	58.8	3	3	3	3	3	3	3	3	3	3	3	3	3	Chiropractic intern	55.62	3	1	Chiropractic intern	Woman
30Nov1992	Woman	1-3 months	No		Chiropractic intern	No		Yes (please describe what self-management includes.)	managing my own health - i.e. heat packs, stretches	No	No		24.6	3	3	4	4	3	4	3	3	3	3	4	4	4	Chiropractic intern	70.15	3	0	Chiropractic intern	Woman
16Jul1989	Woman	Over 1 year	Yes (please describe when and how often)	i started chiropractic treatment in 2005 and usually go every two weeks (previous to CMCC).	Chiropractic intern	Yes (please describe when and how often)	Massage, accupuncture, sports therapist.	Yes (please describe what self-management includes.)	Be aware about your body and how it responds to treatment; being comfortable with helping yourself.	No	No		28	3	4	4	5	3	3	3	2	2	2	3	3	2	Chiropractic intern	50.95	2	1	Chiropractic intern	Woman
05Oct1993	Man	Over 1 year	Yes (please describe when and how often)	At least once a month for 2 years	Chiropractic intern	Yes (please describe when and how often)	Massage once every two months	Yes (please describe what self-management includes.)	Taking steps on your own to manage the pain, ie. stretching, exercising on your own	No	No		23.8	4	4	3	3	3	4	4	3	3	4	3	3	4	Chiropractic intern	70.15	3	1	Chiropractic intern	Man
14May1957	Woman	Over 1 year	Yes (please describe when and how often)	regularly since 1995 - weekly or monthly. 3x week during periods of injury	Chiropractic intern	Yes (please describe when and how often)	physiotherapy - 2x week during injury inflammation periods, massage weekly / monthly; osteopathic monthly; muscle relax, herbal supplements	Yes (please describe what self-management includes.)	taking responsibility for actively doing scheduled activities to manage your own health - eg daily exercise	No	Yes	depression - related to injury / illness, etc	60.2	4	4	4	3	3	4	3	3	3	3	3	2	2	Chiropractic intern	60.63	3	1	Chiropractic intern	Woman
11Jan1951	Woman	Over 1 year	Yes (please describe when and how often)	Ongoing since 1984	Chiropractic intern	Yes (please describe when and how often)	massage and acupuncture	No		No	Yes	Fibromyalgia, potential RA	66.6	4	4	4	3	3	3	3	4	4	4	4	4	4	Chiropractic intern	77.74	4	1	Chiropractic intern	Woman
17Jun1971	Woman	Over 1 year	Yes (please describe when and how often)	I have had back for years and chiropractic care to assist me in living a healthy pain free life.	Chiropractic intern	No		Yes (please describe what self-management includes.)	Caring for yourself without the without the aid of a medical professional.	No	No		46.1	4	4	4	4	4	4	4	4	4	3	3	4	3	Chiropractic intern	80.85	4	1	Chiropractic intern	Woman
20Sep1954	Man	Over 1 year	Yes (please describe when and how often)	for the past 30 yrs for various issues	Chiropractic intern	Yes (please describe when and how often)	massage every 3 wks, accupuncture/cupping weekly	No		No	Yes	hiv+	62.9	3	4	3	4	3	3	4	3	3	3	3	3	3	Chiropractic intern	63.08	3	1	Chiropractic intern	Man
25Oct1964	Woman	Over 1 year	Yes (please describe when and how often)	1983-84 made my symptoms worse	Chiropractic intern	Yes (please describe when and how often)	everything physiotherapy, osteopathy, massage therapy, etc.	Yes (please describe what self-management includes.)	taking responsibility, doing whatever it takes, caring for myself at home, following dr. instructions	Yes	Yes	nerve damage of Ulna, depression, anxiety, chronic fatigue PTSD, migraines	52.8	4	4	4	4	4	4	4	4	4	3	4	3	3	Chiropractic intern	80.85	4	1	Chiropractic intern	Woman
27Apr1947	Woman	Over 1 year	Yes (please describe when and how often)	last year	Chiropractic intern	Yes (please describe when and how often)	physiotherapy last year	No		No	Yes	osteoporosis	70.3	3	3	2	4	4	4	4	4	4	4	3	3	4	Chiropractic intern	72.53	4	1	Chiropractic intern	Woman
														4	4	4	4	4	4	3	3	3	3	3	3	3		70.15	3
12Feb1947	Woman	Over 1 year	Yes (please describe when and how often)	For the past 20 years	Chiropractic intern	Yes (please describe when and how often)	Physiotherapy 20 years ago	Yes (please describe what self-management includes.)	doing what you need to do and making your decisions; and managing own affairs	No	Yes	high blood pressure, diabetes, GI problems, constipation	70.5	3	4	3	3	3	4	3	3	3	3	3	3	3	Chiropractic intern	60.63	3	1	Chiropractic intern	Woman
12May1973	Man	Over 1 year	Yes (please describe when and how often)	for general maintenance	Chiropractic intern	Yes (please describe when and how often)	massage	No		No	No		44.2	3	4	3	5	3	3	3	2	3	3	3	3	2	Chiropractic intern	53.2	2	1	Chiropractic intern	Man
29Jul1975	Woman	Over 1 year	Yes (please describe when and how often)	1x a week	Chiropractic intern	Yes (please describe when and how often)	Physiotherapy and massage. I did not find physio as effective and have massages roughly 5 times a year	Yes (please describe what self-management includes.)	Ability to participate in my own health care by either doing rehab exercises, eating well etc rather than having something 'done' to me	No	Yes	Knee Osteoarthritis	42	3	3	3	3	2	3	3	3	3	2	3	3	2	Chiropractic intern	48.89	2	1	Chiropractic intern	Woman
23Jul1969	Man	1-3 months	Yes (please describe when and how often)	once before for lower back pian	Chiropractic intern	Yes (please describe when and how often)	meds, massage, and acupuncture.	Yes (please describe what self-management includes.)	you need to be able to managamen you health and health care. This means asking a doctor if there is someting a miss.	No	Yes	HIV epilepsy	48	3	3	3	3	2	3	3	3	2	3	2	2	3	Chiropractic intern	47	1	0	Chiropractic intern	Man
27Jan1991	Woman	1-3 months	No		Chiropractic intern	Yes (please describe when and how often)	hip for less than 2 months of physio treatment	No		No	No		26.5	4	4	4	5	3	4	3	3	3	3	3	3	3	Chiropractic intern	65.47	3	0	Chiropractic intern	Woman
02Apr1957	Woman	Over 1 year	Yes (please describe when and how often)	since 2014	Chiropractic intern	Yes (please describe when and how often)	physiotherapy	Yes (please describe what self-management includes.)	taking medicine regularly	No	No		60.3	3	3	3	5	3	3	3	3	2	3	3	2	2	Chiropractic intern	48.89	2	1	Chiropractic intern	Woman
02Jul1965	Woman	Over 1 year	No		Chiropractic intern	Yes (please describe when and how often)	physio, which did help.	Yes (please describe what self-management includes.)	taking care of yourself, doing what needs to be done, including the Chiro.	Yes	Yes	scoliosis	52.1	4	4	3	4	4	4	4	3	3	3	3	3	3	Chiropractic intern	70.15	3	1	Chiropractic intern	Woman
12Aug1967	Man	Over 1 year	Yes (please describe when and how often)	since 2000 off and on	Chiropractic intern	Yes (please describe when and how often)	massage	Yes (please describe what self-management includes.)	taking care of yourself	No	Yes	type 2 diabetes high blood pressure high cholostral	50	4	4	4	4	4	2	4	4	2	4	4	4	4	Chiropractic intern	77.74	4	1	Chiropractic intern	Man
29Nov1991	Man	4-6 months	No		Chiropractic intern	No		Yes (please describe what self-management includes.)	managing my own health and following routines outlined by proffessionals.	No	Yes	psoriasis	25.6	4	4	3	3	4	4	4	3	3	2	3	3	2	Chiropractic intern	63.08	3	0	Chiropractic intern	Man
21May1983	Man	Over 1 year	Yes (please describe when and how often)	I've had prior treatment for ART on my knee, my back, and my feet ongoing for plantar fasciatiis. about once a week tx	Chiropractic intern	Yes (please describe when and how often)	i used to see a physiotherapists for my back, about once per week, a few years ago	Yes (please describe what self-management includes.)	this is being proactive, staying diligent on your stretches, treatments, and exercise you should do outside of your chiropractor sessions, and your assignments	No	No		34.2	3	4	4	3	3	3	3	2	2	3	3	3	3	Chiropractic intern	55.62	3	1	Chiropractic intern	Man
28Jun1960	Woman	Over 1 year	Yes (please describe when and how often)	CMCC since May 2017	Chiropractic intern	Yes (please describe when and how often)	Physiotherapy 2016	No		No	Yes	Shoulder pain and knee pain	57.1	3	4	3	3	3	3	3	3	3	4	4	3	4	Chiropractic intern	65.47	3	1	Chiropractic intern	Woman
02Jun1959	Woman	Over 1 year	Yes (please describe when and how often)	Weekly during flair up	Chiropractic intern	Yes (please describe when and how often)	Physiotherapy, massage, medications	Yes (please describe what self-management includes.)	Exercise Streching	No	Yes	Heel pain, knee pain	58.2	4	4	4	4	4	4	4	4	4	4	2	3	4	Chiropractic intern	80.85	4	1	Chiropractic intern	Woman
14Feb1958	Woman	Over 1 year	Yes (please describe when and how often)	11 months; twice a week	Chiropractic intern	No		Yes (please describe what self-management includes.)	how to cope with pain	No	Yes	fibromyalgia	59.5	3	3	3	2	2	3	3	2	2	3	2	2	3	Chiropractic intern	43.66	1	1	Chiropractic intern	Woman
25May1947	Woman	Over 1 year	No		Chiropractic intern	Yes (please describe when and how often)	Physiotherapy and massage and min. medication	No		No	Yes	osteoporosis-bone loss	70.2	3	4	3	3	3	5	3	5	5	3	3	5	4	Chiropractic intern			1	Chiropractic intern	Woman
22Aug1985	Man	Over 1 year	No		Chiropractic intern	No		No		Yes	Yes	Asthma	31.9	4	4	4	2	1	4	2	1	1	2	2	2	2	Chiropractic intern	40.74	1	1	Chiropractic intern	Man
28Feb1947	Woman	Over 1 year	Yes (please describe when and how often)	Years ago, once a week to start then when I had neck pain or headaches	Chiropractic intern	Yes (please describe when and how often)	Massage, perhaps once or twice a year, not for a while	Yes (please describe what self-management includes.)	I look after my own pain management, either by stretches, exercise or seeing a chiroprator	No	Yes	A=Fib, COPD, Sleep Apnea, Bones are weak, Arthritis in remission at present	70.4	4	4	4	4	3	3	3	4	3	3	3	3	2	Chiropractic intern	65.47	3	1	Chiropractic intern	Woman
23Jul1986	Man	4-6 months	No		Chiropractic intern	Yes (please describe when and how often)	I have received phyiso from a licensed physiotherapist. Acupuncture was administered.	Yes (please describe what self-management includes.)	Understanding ones body, which includes diet, exercise, stress and sleep management, as well as balancing different variables in life- work included.	No	Yes	Asthma	31	4	4	3	4	4	4	3	3	3	3	3	3	3	Chiropractic intern	67.82	3	0	Chiropractic intern	Man
09Dec1971	Woman	Over 1 year	Yes (please describe when and how often)	I have been a patient at CMCC since 1996. I come in weekly for treatment.	Chiropractic intern	Yes (please describe when and how often)	I have had massage therapy at CMCC a year ago.	Yes (please describe what self-management includes.)	Self management includes looking after my activities of daily living.	No	Yes	I have sleep apnea, headaches, foot pain, knee pain, mild heart murmur, urinary retention, asthma, depression, anxiety, and stomach pain.	45.6	4	4	3	4	3	3	3	2	3	2	2	2	2	Chiropractic intern	50.95	2	1	Chiropractic intern	Woman
30Apr1993	Woman	4-6 months	Yes (please describe when and how often)	twice a week, starting from July 2017	Chiropractic intern	Yes (please describe when and how often)	Massage, 4 years ago, once	No		No	Yes	Lisfranc fracture of my Left foot	24.2	4	4	4	4	4	2	4	3	3	2	3	4	1	Chiropractic intern	63.08	3	0	Chiropractic intern	Woman
														3	3	3	4	3
23May1998	Man	Over 1 year	Yes (please describe when and how often)	At CMCC for around 6 years		No		Yes (please describe what self-management includes.)	Maintaining my own well being with or without some direction from a professional	No	Yes	Flat feet and severe over-pronation	19.2	3	3	4	5	3	3	3	4	3	3	3	3	2		58.12	3	1		Man
31May1991	Man	Over 1 year	Yes (please describe when and how often)	since June 2017 2 times a week	Chiropractic intern	Yes (please describe when and how often)	4 years ago first got into car accident and 4 times a week(physio)	Yes (please describe what self-management includes.)	to take care of your body and health	No	Yes	left shoulder and right shoulder	26.1	4	4	4	4	4	4	4	4	4	3	4	3	3	Chiropractic intern	80.85	4	1	Chiropractic intern	Man
25Apr1991	Man	Over 1 year	No		Chiropractic intern	Yes (please describe when and how often)	Massage	No		No	Yes	Shoulder pain	26.2	4	4	3	4	4	4	3	3	2	4	4	3	4	Chiropractic intern	72.53	4	1	Chiropractic intern	Man
15Dec1988	Woman	Over 1 year	Yes (please describe when and how often)	At CMCC; I often come in every week or every other week.	Chiropractic intern	Yes (please describe when and how often)	Physiotherapy at a younger age (maybe 10 years ago); massage once every few months; using heat or cold compress on problem area; if pain gets really bad (not often), I may take an Advil to help with pain management.	Yes (please describe what self-management includes.)	Strategies and methods that will help me relieve the problem areas (i.e. exercise, life style changes, stretches).	No	No		28.6	3	4	3	2	3	3	3	3	3	3	3	3	2	Chiropractic intern	53.2	2	1	Chiropractic intern	Woman
15Sep1990	Man	4-6 months	No		Chiropractic intern	No		Yes (please describe what self-management includes.)	self management strategies pertain to RICE, exercise programs, and postural awareness	No	Yes	osgoode-schlatters	26.8	4	4	4	4	4	4	4	4	4	3	4	4	2	Chiropractic intern	80.85	4	0	Chiropractic intern	Man
14Nov1986	Man	Over 1 year	Yes (please describe when and how often)	1-2 times per week for about 3 months currently. In the past (8 years ago) 1-2 times per week for 2 months	Chiropractic intern	Yes (please describe when and how often)	physiotherapy 1-2 times per week for about 5 years on and off, massage when needed. 2 times per year.	Yes (please describe what self-management includes.)	Being aware of what I can do do cause or decrease symptoms.	No	No		30.7	3	3	4	5	3	4	3	3	3	3	2	3	2	Chiropractic intern	55.62	3	1	Chiropractic intern	Man
16Feb1958	Woman	Over 1 year	No		Chiropractic intern	No		Yes (please describe what self-management includes.)	knowing what has been prescribed and following through	No	Yes	pacemaker for arythmia , depression anxiety	59.4	4	4	3	3	3	2	2	3	3	2	3	2	1	Chiropractic intern	47	1	1	Chiropractic intern	Woman
30May1954	Woman	7-12 months	No		Chiropractic intern	Yes (please describe when and how often)	physiotherapy 3 months ago	Yes (please describe what self-management includes.)	living alone and taking care of myself	No	Yes	stress	63.2	3	3	3	3	3	2	3	3	2	2	3	3	2	Chiropractic intern	47	1	0	Chiropractic intern	Woman
02May1950	Woman	Over 1 year	Yes (please describe when and how often)	approximately ten years at Sherbourne Chiropractic Clinic	Chiropractic intern	Yes (please describe when and how often)	physiotherapy / massage / acupuncture - over a five year period	Yes (please describe what self-management includes.)	I try to take care of myself according to the various disabilities of my body.	No	Yes	Arthritis / Grand and Petite Mal Epilepsy / Bladder Prolapse / Incipient Glaucoma / Tremors	67.2	4	4	5	4	4	4	4	5	4	3	5	2	4	Chiropractic intern	77.74	4	1	Chiropractic intern	Woman
26Jun1956	Woman	Over 1 year	Yes (please describe when and how often)	here about 8 years for my left arn	Chiropractic intern	Yes (please describe when and how often)	30 years ago for when i firar \\\\\ 5 f5rst 0y 0y 000Y t f6r 0y a\\ bac2	No		No	No		61.1	4	4	4	4	4	4	4	4	4	4	4	4	4	Chiropractic intern	100	4	1	Chiropractic intern	Woman
22Oct1955	Man	Over 1 year	No		Chiropractic intern	No		Yes (please describe what self-management includes.)	try integrate the chemical physical and psychological component to handle the health problem	No	Yes	TPSD and Depression. And Neurological disability Pain in calves and head.	61.8	4	3	3	3	3	3	3	2	3	4	2	3	3	Chiropractic intern	55.62	3	1	Chiropractic intern	Man
22Dec1975	Man	Over 1 year	No		Chiropractic intern	No		No		Yes	No		41.6	3	4	3	3	4	4	4	4	3	3	3	3	3	Chiropractic intern	67.82	3	1	Chiropractic intern	Man
04Apr1955	Man	Over 1 year	Yes (please describe when and how often)	cracking sound in the joint right arm right shoulder	Chiropractic intern	No		Yes (please describe what self-management includes.)	take care myself of my health problems	No	Yes	HIV positive	62.3	4	4	4	4	4	4	4	4	4	4	4	3	3	Chiropractic intern	84.76	4	1	Chiropractic intern	Man
30Apr1954	Woman	Over 1 year	Yes (please describe when and how often)	2 months	Chiropractic intern	No		No		No	Yes	wrist pain	63.3	3	3	3	3	3	3	3	3	2	3	3	3	2	Chiropractic intern	50.95	2	1	Chiropractic intern	Woman
30Aug1957	Man	Over 1 year	Yes (please describe when and how often)	since 2013 Fall	Chiropractic intern	Yes (please describe when and how often)	acupuncture, naturopath, massage	No		No	Yes	fibromyalgia	59.9	3	3	3	2	3	3	3	3	2	3	3	3	2	Chiropractic intern	48.89	2	1	Chiropractic intern	Man
25Jun1957	Man	Over 1 year	Yes (please describe when and how often)	on and off for the past 4 years	Chiropractic intern	Yes (please describe when and how often)	acupuncture, massage, physiotherapy	Yes (please describe what self-management includes.)	taking care of self and know when to see a doctor	No	Yes	sleep apnea, HIV	60.1	4	4	3	4	4	4	4	4	3	4	4	4	4	Chiropractic intern	84.76	4	1	Chiropractic intern	Man
23Jan1960	Woman	Over 1 year	Yes (please describe when and how often)	over 10 years ago. I have had back issues all my life and do not always seek help but put up with it instead.	Chiropractic intern	Yes (please describe when and how often)	massage, physiotherapy, chiropractor	Yes (please describe what self-management includes.)	taking a participatory responsibly to do what needs to be done myself	No	No		57.5	4	4	4	5	4	4	3	4	4	4	4	4	3	Chiropractic intern	84.76	4	1	Chiropractic intern	Woman
30Oct1957	Woman	Over 1 year	Yes (please describe when and how often)	CMCC	Chiropractic intern	Yes (please describe when and how often)	two months last year	No		No	Yes	Sciatica	59.7	3	3	3	2	3	3	3	3	3	3	3	3	3	Chiropractic intern	53.2	2	1	Chiropractic intern	Woman
07Dec1946	Man	Over 1 year	Yes (please describe when and how often)	Here at CMCC for 8-9 years	Licensed chiropractor	Yes (please describe when and how often)	Massage therapy about 5 years ago on my neck	Yes (please describe what self-management includes.)	being aware of your body!	No	Yes	Prostate cancer	70.7	3	3	3	3	3	3	3	3	3	3	3	3	3	Licensed chiropractor	55.62	3	1	Licensed chiropractor	Man
22Mar1985	Man	Less than 4 weeks	Yes (please describe when and how often)	Since 2014 average twice a month	Chiropractic intern	Yes (please describe when and how often)	Massage every month/two months	Yes (please describe what self-management includes.)	Managing your health actively through knowing your diet, exercise and treatment	No	Yes	Dermagraphism and shoulder problems related to poor neck and back posture	32.3	4	4	4	3	3	4	3	3	3	3	3	3	3	Chiropractic intern	65.47	3	0	Chiropractic intern	Man
14Nov1995	Man	Over 1 year	Yes (please describe when and how often)	During High School		Yes (please describe when and how often)	massage, physiotherapy medication	Yes (please describe what self-management includes.)	...	No	No		21.7	4	4	3	4	4	5	4	4	3	4	3	3	4		77.74	4	1		Man
02Dec1979	Man	Over 1 year	No		Chiropractic intern	Yes (please describe when and how often)	Massage therapy 3 locations 3 years ago	No		No	Yes	stress, sleeping problem	37.6	3	3	3	3	3	3	3	3	2	2	2	2	2	Chiropractic intern	45.27	1	1	Chiropractic intern	Man
14Oct1957	Woman	7-12 months	No		Chiropractic intern	No		Yes (please describe what self-management includes.)	Exercising at home	No	No		59.8	3	3	3	3	3	3	3	3	3	3	3	3	3	Chiropractic intern	55.62	3	0	Chiropractic intern	Woman
05Jan1978	Man	Over 1 year	Yes (please describe when and how often)	CMCC for over 10 years	Chiropractic intern	Yes (please describe when and how often)	Physiotherapy (2-4 sessions), massage (2-3 times/year) and medication (1-2 times when spasms occur)	Yes (please describe what self-management includes.)	Taking personal responsibility for setting appropriate goals for oneself, following through, reflecting and re-evaluating progress in a cyclical manner	No	Yes	Hashimotos Disease	39.6	3	4	3	3	3	3	4	3	3	3	3	3	4	Chiropractic intern	63.08	3	1	Chiropractic intern	Man
27Jul1958	Woman	Over 1 year	Yes (please describe when and how often)	now, very often	Chiropractic intern	Yes (please describe when and how often)	massage, acupuncture, cupping.	No		No	Yes	allergic to dairy products and some medications such as Tylenol, etc.	59	4	3	3	3	2	2	3	2	2	2	2	2	2	Chiropractic intern	42.16	1	1	Chiropractic intern	Woman
01Jul1948	Man	Over 1 year	Yes (please describe when and how often)	Have been treated for lower back pain since the 1970s, Have had much less of a problem since I had to quit running a few years ago.	Chiropractic intern	Yes (please describe when and how often)	Have been given exercises to do in the past.	Yes (please describe what self-management includes.)	doing the necessary procedures and activities to manage problems	No	Yes	Arthritis of the hip joints. Have had hip replacement surgery on right hip. Enlarged prostate. Moderately elevate blood pressure, under control with amlodipine besylate.	69.1	3	3	3	5	3	4	3	3	3	3	3	3	3	Chiropractic intern	58.12	3	1	Chiropractic intern	Man
09May1983	Woman	4-6 months	Yes (please describe when and how often)	for thumb/wrist pain after giving birth to my first daughter, once a week for a few months	Chiropractic intern	No		Yes (please describe what self-management includes.)	exercising and stressing as prescribed by the doctor	No	No		34.2	4	4	4	4	4	4	3	3	3	3	3	3	2	Chiropractic intern	67.82	3	0	Chiropractic intern	Woman
12Mar1972	Woman	Over 1 year	Yes (please describe when and how often)	Coming to CMCC weekly as a patient for over 10 years	Chiropractic intern	Yes (please describe when and how often)	Massage every 2 - 3 weeks; Anti-inflamatories when needed (less than once a week); recently started a program of structural integration which is really, really helping with my pain	Yes (please describe what self-management includes.)	To me, self management is working on my posture, taking meds, doing stretches, keeping active, getting treatment, etc.	No	Yes	Hypothyroid, reproductive issues related to perimenopause currently under treatment with an MD	45.4	4	4	4	4	3	4	4	3	3	3	3	3	3	Chiropractic intern	70.15	3	1	Chiropractic intern	Woman
08Jan1996	Man	1-3 months	Yes (please describe when and how often)	in January once a week	Chiropractic intern	Yes (please describe when and how often)	i was given NSAID and pain killers during the time of my injury. in addition to a chiropractor working on my back.	Yes (please describe what self-management includes.)	doing exercises that is recommended by the chiropractor. In addition to follow proper ergonomics during work and at home.	No	No		21.5	4	4	4	5	4	4	3	4	4	4	3	3	3	Chiropractic intern	77.74	4	0	Chiropractic intern	Man
05Apr1963	Woman	1-3 months	No		Chiropractic intern	Yes (please describe when and how often)	Physiotherapy 1-2 times a week. Pain medication	Yes (please describe what self-management includes.)	Medication, exercise/stretching, relaxation techniques	No	No		54.3	4	4	4	5	4	4	3	4	4	3	4	3	3	Chiropractic intern	77.74	4	0	Chiropractic intern	Woman
27Jul1957	Woman	Over 1 year	No		Chiropractic intern	Yes (please describe when and how often)	long term, 2 times a week	Yes (please describe what self-management includes.)	find a way to manage health and other issues	No	Yes	post polio syndrom	60	3	4	4	3	3	3	4	4	3	3	3	3	3	Chiropractic intern	65.47	3	1	Chiropractic intern	Woman
06May1956	Man	Over 1 year	Yes (please describe when and how often)	since three year ago when I come to CMCC	Chiropractic intern	No		No		No	No		61.2	3	4	4	5	3	3	3	2	2	3	3	2	3	Chiropractic intern	53.2	2	1	Chiropractic intern	Man
25Feb1977	Woman	Over 1 year	Yes (please describe when and how often)	Okinawa, Japan from 2009-2012, Texas from 2012-2014, Hiroshima, Japan from 2014-2016 and Michigan in 07/2017	Chiropractic intern	Yes (please describe when and how often)	Massage, acupuncture	Yes (please describe what self-management includes.)	Taking care of my own health through care, exercise, good eating	No	No		40.4	4	4	4	4	3	4	4	3	3	4	4	4	3	Chiropractic intern	77.74	4	1	Chiropractic intern	Woman
28May1956	Man	Over 1 year	Yes (please describe when and how often)	lower back - around 1996 - 1997 (2-3 times a week)		No		Yes (please describe what self-management includes.)	Follow prescribed medications and procedures.	No	Yes	Frozen shoulder and TMJ	61.2	4	4	4	3	4	3	4	3	3	4	3	3	4		72.53	4	1		Man
19Sep1964	Woman	Over 1 year	Yes (please describe when and how often)	I have been attending the clinic on and off for several years	Chiropractic intern	Yes (please describe when and how often)	All of the above	Yes (please describe what self-management includes.)	I think it's entails trying to help manage my pain by doing one or more of the following. Rest, taking meds if absolutely required and following my care management plan set up by my intern	No	Yes	GERD	52.9	4	4	4	3	3	4	4	4	4	4	3	2	3	Chiropractic intern	72.53	4	1	Chiropractic intern	Woman
29Nov1974	Woman	Over 1 year	Yes (please describe when and how often)	Every 2 weeks	Licensed chiropractor	Yes (please describe when and how often)	2005 every 2 weeks	Yes (please describe what self-management includes.)	I understand how to take care of my body and call a professional when the need arises.	No	Yes	Asthma	42.7	4	4	4	4	4	4	4	4	4	4	4	4	4	Licensed chiropractor	100	4	1	Licensed chiropractor	Woman
25Apr1952	Woman	Over 1 year	Yes (please describe when and how often)	decades ago, for a few treatments	Licensed chiropractor	Yes (please describe when and how often)	myofascial massage approx. once monthly	Yes (please describe what self-management includes.)	Using recommended physical, dietary, mental, medical, supplemental methods for prevention and maintenance	No	Yes	fibromyalgia, chronic fatigue syndrome, IBS	65.3	3	3	3	3	2	3	2	3	3	3	3	2	2	Licensed chiropractor	47	1	1	Licensed chiropractor	Woman
09Nov1985	Man	Over 1 year	Yes (please describe when and how often)	About a year ago, 2 times a week	Chiropractic intern	Yes (please describe when and how often)	Donut cushion for lower back/pelvic pain	Yes (please describe what self-management includes.)	Taking care of yourself through stretching, eating right, etc.	No	No		31.7	3	4	4	4	3	4	3	3	4	3	4	4	2	Chiropractic intern	70.15	3	1	Chiropractic intern	Man
02Feb1950	Woman	Over 1 year	Yes (please describe when and how often)	Attending clinic for 1 year. Have had sporadic chiropractic care since 1973.	Chiropractic intern	Yes (please describe when and how often)	Cortisone injections yearly, massage occasionally.	Yes (please describe what self-management includes.)	Taking self responsibility for care.	No	Yes	GERD	67.5	4	4	4	3	3	4	4	3	3	3	3	4	3	Chiropractic intern	70.15	3	1	Chiropractic intern	Woman
14Dec1964	Man	Over 1 year	Yes (please describe when and how often)	cmcc in prior years.	Chiropractic intern	Yes (please describe when and how often)	RMT	Yes (please describe what self-management includes.)	When you take steps personally to improve a health issue, like eating well, etc.	No	Yes	fore arm pain....	52.6	4	4	3	5	3	3	3	3	3	3	3	4	3	Chiropractic intern	63.08	3	1	Chiropractic intern	Man
19Sep1964	Man	Over 1 year	No		Chiropractic intern	Yes (please describe when and how often)	Physiotherapy and massage as needed	Yes (please describe what self-management includes.)	I am confident of maintaining my health through exercise and dieting. I try to avoid strong medication for uncomfortable conditions.	No	No		52.9	4	4	4	4	4	4	4	4	4	4	4	3	3	Chiropractic intern	84.76	4	1	Chiropractic intern	Man
10Oct1992	Woman	Over 1 year	No		Chiropractic intern	No		No		No	No		24.8	2	2	3	3	1	2	3	3	3	2	2	2	2	Chiropractic intern	39.37	1	1	Chiropractic intern	Woman
10Dec1978	Woman	Over 1 year	Yes (please describe when and how often)	all throughout the year, on and off, and I stopped seeing a chiropractor for 3 years and just restarted seeing one again.	Chiropractic intern	Yes (please describe when and how often)	ultrasound done with physiotherapy, massage, accupressure and deep cool gel	Yes (please describe what self-management includes.)	taking control of your life and time manageing your own life	No	Yes	bunions and pelvic tilt	38.6	4	4	4	3	3	3	2	3	3	3	3	3	3	Chiropractic intern	60.63	3	1	Chiropractic intern	Woman
09May1954	Woman	Over 1 year	Yes (please describe when and how often)	most of my life since I was in my 20's	Licensed chiropractor	Yes (please describe when and how often)	every possible treatment for many years	Yes (please describe what self-management includes.)	treatment, exercise, eating right, med's, meditation	No	Yes	fibromyalgia, arthritis, spondylosis, stenosis, etc.	63.2	4	4	4	4	4	4	4	4	3	3	3	2	3	Licensed chiropractor	72.53	4	1	Licensed chiropractor	Woman
10Feb1978	Woman	1-3 months	Yes (please describe when and how often)	over the last 5 years	Chiropractic intern	Yes (please describe when and how often)	massage	Yes (please describe what self-management includes.)	stretching, exercising, heating, icing	No	No		39.5	3	4	4	5	4	3	3	3	2	3	3	3	2	Chiropractic intern	58.12	3	0	Chiropractic intern	Woman
22Aug1949	Woman	Over 1 year	Yes (please describe when and how often)	regularly since mid-1990s except for intervals for surgeries and rehab	Chiropractic intern	Yes (please describe when and how often)	yes, massage, medication and chiropractic care since early 1990s, now at CMCC for last 7-8 years and primarily for spinal stenosis using traction machine	Yes (please describe what self-management includes.)	I take the information from each of my health-care providers along with what I read and put it together with my own work goals and time available especially in relation to my family. Then I proceed from there. An imperfect and evolving process!	No	Yes	widespread inflammatory arthritis	67.9	3	4	3	4	3	3	3	3	3	3	3	4	3	Chiropractic intern	63.08	3	1	Chiropractic intern	Woman
02Feb1994	Woman	Over 1 year	Yes (please describe when and how often)	Currently with the CMCC for the last year	Chiropractic intern	Yes (please describe when and how often)	Massage, last year	No		No	Yes	Asthma, anxiety, knee pain	23.5	4	4	3	3	3	4	3	3	3	3	3	3	2	Chiropractic intern	60.63	3	1	Chiropractic intern	Woman
27Apr1961	Woman	7-12 months	Yes (please describe when and how often)	CMCC 2 x a week	Chiropractic intern	Yes (please describe when and how often)	Chiropractor, massage, medication.	Yes (please describe what self-management includes.)	being aware of your body and how it reacts to the daily stresses, and how to prevent injury	No	No		56.3	4	4	4	4	4	4	4	4	4	4	4	4	4	Chiropractic intern	100	4	0	Chiropractic intern	Woman
11Jun1985	Man	Less than 4 weeks	Yes (please describe when and how often)	3 years ago. for 2 weeks	Chiropractic intern	Yes (please describe when and how often)	massage	Yes (please describe what self-management includes.)	being proactive in my own health and wellness. Physically and mentally	No	No		32.1	4	4	4	5	4	3	4	4	2	4	3	3	4	Chiropractic intern	75.03	4	0	Chiropractic intern	Man
12Jun1991	Man	Over 1 year	No		Chiropractic intern	No		No		No	No		26.1	4	3	3	5	3	4	3	3	3	3	3	3	2	Chiropractic intern	58.12	3	1	Chiropractic intern	Man
08Jun1969	Man	1-3 months	Yes (please describe when and how often)	6 month ago	Chiropractic intern	Yes (please describe when and how often)	Chiropractic	No		No	Yes	diabetis	48.1	3	3	3	1	2	3	3	1	2	2	2	2	2	Chiropractic intern	38.05	1	0	Chiropractic intern	Man
25Oct1985	Woman	Over 1 year	Yes (please describe when and how often)	Regularly since 2008	Chiropractic intern	No		No		No	No		31.7	4	3	4	4	4	4	4	4	4	2	3	3	2	Chiropractic intern	70.15	3	1	Chiropractic intern	Woman
26Jul1948	Woman	Over 1 year	Yes (please describe when and how often)	deepending on pain weekly monthly etc	Chiropractic intern	Yes (please describe when and how often)	for 2 months biweekly	Yes (please describe what self-management includes.)	when you have a pain you are aware what caused it and go for therapy if needed	No	Yes	tennis elbow -- shoulder pain	69	4	4	4	4	4	4	4	3	3	3	3	2	3	Chiropractic intern	70.15	3	1	Chiropractic intern	Woman
11Dec1957	Woman	Over 1 year	Yes (please describe when and how often)	for 5 years	Chiropractic intern	Yes (please describe when and how often)	Physiotherapy and massage	No		No	Yes	thyroid issue, high blood pressure,	59.6	3	3	3	3	3	3	3	3	3	3	3	3	3	Chiropractic intern	55.62	3	1	Chiropractic intern	Woman
15Jan1954	Woman	Over 1 year	No		Chiropractic intern	Yes (please describe when and how often)	Traditional Chinese medical doctor	Yes (please describe what self-management includes.)	Do exercise, Tai chi	No	No		63.5	3	3	3	5	4	2	2	3	3	3	3	2	3	Chiropractic intern	50.95	2	1	Chiropractic intern	Woman
27Jul1959	Man	Over 1 year	Yes (please describe when and how often)	Periodically for more than 20 yrs	Chiropractic intern	Yes (please describe when and how often)	Chiropractic in the past, also massage therapy occasionally	Yes (please describe what self-management includes.)	Making lifestyle adjustments especially where it pertains to diet and exercise to optimize my health	No	Yes	Prostate cancer	58	4	4	3	4	4	4	4	3	4	3	3	4	4	Chiropractic intern	77.74	4	1	Chiropractic intern	Man
16Dec1972	Woman	Over 1 year	Yes (please describe when and how often)	Before CMCC, in 2001 (approx.) about once a week for about a couple of months.	Chiropractic intern	Yes (please describe when and how often)	Massages	Yes (please describe what self-management includes.)	making sure that we do the exercises, eat right, and take care of our mind/body in a good way.	No	No		44.6	4	4	4	5	3	3	4	2	2	4	3	2	3	Chiropractic intern	60.63	3	1	Chiropractic intern	Woman
27Oct1971	Man	Over 1 year	No		Chiropractic intern	No		Yes (please describe what self-management includes.)	Management of oneself with the help of a healthcare professional	No	No		45.7	4	4	4	5	4	4	4	4	4	4	4	4	4	Chiropractic intern	100	4	1	Chiropractic intern	Man
13Jul1984	Man	Over 1 year	Yes (please describe when and how often)	In 2012-2013 weekly. Since January 2017 once/3 weeks	Chiropractic intern	No		No		No	No		33	3	4	2	5	4	3	2	3	3	3	3	3	2	Chiropractic intern	53.2	2	1	Chiropractic intern	Man
03Apr1957	Woman	Over 1 year	Yes (please describe when and how often)	Fairview Mall medical centre, 2007, for 40 visits	Chiropractic intern	Yes (please describe when and how often)	massage every month, no medication, no physio	Yes (please describe what self-management includes.)	do exercises, walking, stretching, taking good nutritions	No	No		60.3	3	3	3	3	3	3	3	3	3	3	3	3	3	Chiropractic intern	55.62	3	1	Chiropractic intern	Woman
02Sep1964	Woman	Over 1 year	No		Chiropractic intern	Yes (please describe when and how often)	8 years ago i had 8 sessions of physiotherapy outside Canada.	No		No	Yes	knee	52.9	3	3	3	5	3	3	3	3	3	4	3	3	3	Chiropractic intern	58.12	3	1	Chiropractic intern	Woman
10Mar1971	Man	Over 1 year	No		Chiropractic intern	No		Yes (please describe what self-management includes.)	doing what you can to help yourself with the problem.	No	Yes	Lower legs, asthma, allergies	46.4	4	3	3	4	3	3	3	3	3	2	3	3	2	Chiropractic intern	55.62	3	1	Chiropractic intern	Man
13Jun1959	Woman	Over 1 year	No		Chiropractic intern	No		No		No	No		58.1	3	3	2	3	3	3	2	2	2	2	2	2	2	Chiropractic intern	40.74	1	1	Chiropractic intern	Woman
29Mar1990	Woman	Over 1 year	Yes (please describe when and how often)	summer 2014 (3 months) summer 2016 (3 months)	Chiropractic intern	Yes (please describe when and how often)	massage therapy 2016 until now (8 months)	Yes (please describe what self-management includes.)	taking care of yourself, health, mind, physically	No	No		27.3	4	4	4	5	3	4	4	4	4	3	3	3	3	Chiropractic intern	75.03	4	1	Chiropractic intern	Woman
21Mar1979	Woman	Over 1 year	No		Chiropractic intern	Yes (please describe when and how often)	physiotherapy one time in a weake	No		No	No		38.3	3	3	3	3	3	3	3	3	3	3	3	2	2	Chiropractic intern	50.95	2	1	Chiropractic intern	Woman
20Dec1977	Man	Over 1 year	No		Massage therapist	No		No		Yes	No		39.6	3	3	5	2	1	3	4	3	4	3	3	5	2	Massage therapist	50.95	2	1		Man
16Oct1989	Woman	7-12 months	No		Chiropractic intern	No		No		No	No		27.8	4	4	3	3	3	3	3	3	3	3	3	3	3	Chiropractic intern	60.63	3	0	Chiropractic intern	Woman
20Jul1951	Woman	Over 1 year	Yes (please describe when and how often)	On a somewhat regular basis for more than 20 years	Chiropractic intern	Yes (please describe when and how often)	I see a RMT every 2 weeks	Yes (please describe what self-management includes.)	Being aware of moving the right way and moving slowly. I also stretch in the morning and use Voltaren	No	Yes	Arthritis in my sacral area and in my left knee	66	4	4	4	4	4	4	4	4	3	3	3	3	2	Chiropractic intern	72.53	4	1	Chiropractic intern	Woman
04Jul1998	Man	1-3 months	Yes (please describe when and how often)	This summer, with two treatments per week, then transitioned to 1 treatment per week during the last half of my treatment plan.	Chiropractic intern	No		Yes (please describe what self-management includes.)	The ability to maintain and self assess what action needs to be taken towards my own challenges and problems.	No	Yes	Eczema, Asthma	19	3	4	3	3	3	4	4	3	3	3	3	3	3	Chiropractic intern	63.08	3	0	Chiropractic intern	Man
19Jun1978	Woman	Over 1 year	Yes (please describe when and how often)	at CMCC - sporadic, 3 years. Semi-annual at best prior to recent treatments	Chiropractic intern	Yes (please describe when and how often)	Massage, osteopath	Yes (please describe what self-management includes.)	ergonomic corrections, self-adjustments and minimizing potentially injury situations.	No	No		39.1	4	3	3	4	3	4	3	4	3	4	4	2	4	Chiropractic intern	70.15	3	1	Chiropractic intern	Woman
21Jan1963	Woman	Over 1 year	No		Chiropractic intern	No		Yes (please describe what self-management includes.)	Taking care of myself; taking medications on time and follow orders from doctors well	No	Yes	Diabetes, trigger finger	54.5	3	3	3	3	3	3	3	3	3	2	3	3	2	Chiropractic intern	50.95	2	1	Chiropractic intern	Woman
